# Supplementary material for: Direct Comparison of Two Different Definitions with Biochemical Recurrence after Low-Dose-Rate Brachytherapy for Prostate Cancer
Source: Curr Oncol. 2023 Feb 26;30(3):2792–800. doi: 10.3390/curroncol30030212 (PMC10047870; doi:10.3390/curroncol30030212)
Supplement: Supplementary file 1 [file curroncol-30-00212-s001.zip]

Archive with 1 entries (1 files):
- curroncol-2178310-supplementary.pdf
